# Supplementary material for: Influence of Dietary n-3 Long Chain Polyunsaturated Fatty Acid Intake on Oxylipins in Erythrocytes of Women with Rheumatoid Arthritis
Source: Molecules. 2023 Jan 11;28(2):717. doi: 10.3390/molecules28020717 (PMC9863541; doi:10.3390/molecules28020717)
Supplement: Supplementary file 1 [file molecules-28-00717-s001.zip]

Archive with 1 entries (1 files):
- molecules-2045398-supplementary.pdf
